# Supplementary material for: Proinflammatory and Cancer-Promoting Pathobiont Fusobacterium nucleatum Directly Targets Colorectal Cancer Stem Cells
Source: Biomolecules. 2022 Sep 7;12(9):1256. doi: 10.3390/biom12091256 (PMC9496236; doi:10.3390/biom12091256)
Supplement: Supplementary file 1 [file biomolecules-12-01256-s001.zip]

Archive with 1 entries (1 files):
- biomolecules-1837272-supplementary.pdf
